# Supplementary material for: Influence of surface topography on the human epithelial cell response to micropatterned substrates with convex and concave architectures
Source: J Biol Eng. 2014 Jun 19;8:13. doi: 10.1186/1754-1611-8-13 (PMC4084502; doi:10.1186/1754-1611-8-13)
Supplement: Additional file 3 — Movie S2. Dynamic behavior of epithelial cells cultured on pit substrate. [file 1754-1611-8-13-S3.zip]

Archive with 1 entries (1 files):
- 3853563021263004_add3.mpeg
